# Supplementary material for: Forest type modulates mammalian responses to megafires
Source: Sci Rep. 2024 Jun 12;14:13538. doi: 10.1038/s41598-024-64460-3 (PMC11169498; doi:10.1038/s41598-024-64460-3)
Supplement: Supplementary file 2 — Supplementary Table 2. [file 41598_2024_64460_MOESM2_ESM.xlsx]

## Sheet: Planilha1
Order	Identified organism	Considered species	Site ID	Primer	Sample	Sequence ID	Reads	Sequence
Carnivora	Cerdocyon thous	Cerdocyon thous	12	12SrRNA	Running water	MT272187.1	199	TTAGCCTTAAACGTAAATGATTCTATAACAAAATAATTCGCCAGAGAACTACTAGCAACAGCTTAAAACTCAAAGGACTTGGCGGTGCTTTATATCCCT
Carnivora	Chrysocyon brachyurus	Chrysocyon brachyurus	5	12SrRNA	Running water	NC_024172.1	51	TTAGCCCTAAACATAAATGATTTTTTCAACAAAATAATTCGCCAGAGAACTACTAGCAGCAGCTTAAAACTCAAAGGACTTGGCGGTGCTTTATACCCCT
Carnivora	Puma yagouaroundi	Herpailurus yagouaroundi	3	12SrRNA	Still water	KX381479.1	49	TTAGCCCTAAACCTAGATAGTTAACTCAAACAAAACTATCCGCCAGAGAACTACTAGCAACAGCTTAAAACTCAAAGGACTTGGCGGTGCTTTACATCCCT
Carnivora	Lycalopex sp	Lycalopex vetulus	10	16SrRNA	Running water	MN181406.1	10	CACCGCGGTCATACGATTAACCCAAACTAATAGGCCCACGGCGTAAAGCGTGTTTAAGATATTTTTAGACTAAAGTTAAAATTTAACTAAGCCGTAAAAAGCTACAGTTACCATAAAATAAACTACGAAAGTGACTTTATAATTATCTGACTACACGATAGCTAAGATC
Carnivora	Lycalopex sp	Lycalopex vetulus	12	16SrRNA	Running water	MN181406.1	9	CACCGCGGTCATACGATTAACCCAAACTAATAGGCCCACGGCGTAAAGCGTGTTTAAGATATTTTTAGACTAAAGTTAAAATTTAACTAAGCCGTAAAAAGCTACAGTTACCATAAAATAAACTACGAAAGTGACTTTATAATTATCTGACTACACGATAGCTAAGATC
Carnivora	Lycalopex sp	Lycalopex vetulus	16	16SrRNA	Running water	MN181406.1	29	CACCGCGGTCATACGATTAACCCAAACTAATAGGCCCACGGCGTAAAGCGTAGTTTAAGATATTTTTAGACTAAAGTTAAAATTTAACTAAGCCGTAAAAAGCTACAGTTACCATAAAATAAACTACGAAAGTGACTTTATAATTATCTGACTACACGATAGCTAAGATC
Carnivora	Lycalopex sp	Lycalopex vetulus	17	16SrRNA	Still water	MN181406.1	5	CGCCGCGGTCATACGATTAACCCAAACTAATAGGCCCACGGCGTAAAGCGTGTTTAAGATATTTTTAGACTAAAGTTAAAATTTAACTAAGCCGTAAAAAGCTACAGTTACCATAAAATAAACTACGAAAGTGACTTTATAATTATCTGACTACACGATAGCTAAGATC
Carnivora	Lycalopex sp	Lycalopex vetulus	17	16SrRNA	Still water	MN181406.1	23	CACCGCGGTCATACGATTAACCCAAACTAATAGGCCCACGGCGTAAAGCGTGTTTAAGATATTTTTAGACTAAAGTTAAAATTTAACTAAGCCGTAAAAAGCTACAGTTACCATAAAATAAACTACGAAAGTGACTTTATAATTATCTGACTACACGATAGCTAAGATC
Carnivora	Lycalopex sp	Lycalopex vetulus	27	16SrRNA	Running water	MN181406.1	11	CACCGCGGTCATACGATTAACCCAAACTAATAGGCCCACGGCGTAAAGCGTGTTTAAGATATTTTTAGACTAAAGTTAAAATTTAACTAAGCCGTAAAAAGCTACAGTTACCATAAAATAAACTACGAAAGTGACTTTATAATTATCTGACTACACGATAGCTAAGATC
Carnivora	Lycalopex sp	Lycalopex vetulus	AS1	16SrRNA	Still water	MN181406.1	8	CACCGCGGTCATACGATTAACCCAAACTAATAGGCCCACGGCGTAAAGCGTGTTTAAGATATTTTTAGACTAAAGTTAAAATTTAACTAAGCCGTAAAAAGCTACAGTTACCATAAAATAAACTACGAAAGTGACTTTATAATTATCTGACTACACGATAGCTAAGATC
Carnivora	Lycalopex sp	Lycalopex vetulus	CH3	16SrRNA	Still water	MN181406.1	7	CACCGCGGTCATACGATTAACCCAAACTAATAGGCCCACGGCGTAAAGCGTGTTTAAGATATTTTTAGACTAAAGTTAAAATTTAACTAAGCCGTAAAAAGCTACAGTTACCATAAAATAAACTACGAAAGTGACTTTATAATTATCTGACTACACGATAGCTAAGATC
Carnivora	Nasua nasua	Nasua nasua	16	12SrRNA	Running water	KX381634.1	780	TTAGCCCTAAACATAGATAATTTTAACATAACAAAATTGCATGCCAGAGAACTACTAGCAACAGCTTAAAACTCAAAGGACTTGGCGGTGCTTTATATCCCT
Carnivora	Nasua nasua	Nasua nasua	16	12SrRNA	Running water	KX381634.1	223	TTAGCCCTAAACATAGATAATTTTAACATAGCAAAATTGCATGCCAGAGAACTACTAGCAACAGCTTAAAACTCAAAGGACTTGGCGGTGCTTTATATCCCA
Carnivora	Nasua nasua	Nasua nasua	16	12SrRNA	Running water	KX381634.1	199	TTAGCCCTAAACATAGATAATTTTAACATAACAAAATTGCGTGCCAGAGAACTACTAGCAACAGCTTAAAACTCAAAGGACTTGGCGGTGCTTTATATCCCT
Carnivora	Nasua nasua	Nasua nasua	16	12SrRNA	Running water	KX381634.1	66	TTAGCCCTAAACATAGCTAATTTTAACATAACAAAATTGCATGCCAGAGAACTACTAGCAACAGCTTAAAACTCAAAGGACTTGGCGGTGCTTTGTATCCCT
Carnivora	Nasua nasua	Nasua nasua	17	12SrRNA	Still water	KX381634.1	887	TTAGCCCTAAACATAGATAATTTTAACATAACAAAATTGCATGCCAGAGAACTACTAGCAACAGCTTAAAACTCAAAGGACTTGGCGGTGCTTTATATCCCT
Carnivora	Nasua nasua	Nasua nasua	20	12SrRNA	Running water	KX381634.1	114	TTAGCCCTAAACATAGATAATTTTAACATAACAAAATTGCATGCCAGAGAACTACTAGCAACAGCTTAAAACTCAAAGGACTTGGCGGTGCTTTATATCCCT
Carnivora	Nasua nasua	Nasua nasua	24	12SrRNA	Still water	KX381634.1	248	TTAGCCCTAAACATAGATAATTTTAACATAACAAAATTGCATGCCAGAGAACTACTAGCAACAGCTTAAAACTCAAAGGACTTGGCGGTGCTTTATATCCCT
Carnivora	Nasua nasua	Nasua nasua	31	12SrRNA	Running water	KX381634.1	641	TTAGCCCTAAACATAGATAATTTTAACATAACAAAATTGCATGCCAGAGAACTACTAGCAACAGCTTAAAACTCAAAGGACTTGGCGGTGCTTTATATCCCT
Carnivora	Nasua nasua	Nasua nasua	31	12SrRNA	Running water	KX381634.1	611	TTAGCCCTGAACATAGATAATTTTAACATAACTAAATTGCATGCCAGAGAACTACTAGCAACAGCTTAAAACTCAAAGGACTTGGCGGTGCTTTATATCCCT
Carnivora	Nasua nasua	Nasua nasua	35	12SrRNA	Running water	KX381634.1	161	TTAGCCCTAAACATAGATAATTTTAACATAACAAAATTGCATGCCAGAGAACTACTAGCAATAGCTTAAAACTCAAAGGACTTGGCGGTGCTTTATATCCCT
Carnivora	Nasua nasua	Nasua nasua	5	12SrRNA	Running water	KX381634.1	88	TTAGCCCTAAACATAGATAATTTTAACATAACAAAATTGCATGCCAGAGAACTACTAGCAACAGCTTAAAACTCAAAGGACTTGGCGGTGCTTTATATCCCT
Carnivora	Nasua nasua	Nasua nasua	6	12SrRNA	Running water	KX381634.1	563	TTAGCCCTAAACATAGATAATTTTAACATAACAAAATTGCATGCCAGAGAACTACTAGCAACAGCTTAAAACTCAAAGGACTTGGCGGTGCTTTATATCCCT
Carnivora	Nasua nasua	Nasua nasua	7	12SrRNA	Running water	KX381634.1	781	TTAGCCTTAAACATAGATAATTTTAACATAACAAAATTGCATGCCAGAGAACTACTAGCAACAGCTTAAAACTCAAAGGACTTGGCGGTGCTTTATATCCCT
Carnivora	Nasua nasua	Nasua nasua	7	12SrRNA	Running water	KX381634.1	304	TTAGCCCTAAACATAGATAATTTTAACATAACAAAATTGCATGCCAGGGAACTACTAGCAACAGCTTAAAACTCAAAGGACTTGGCGGTGCTTTATATCCCT
Carnivora	Nasua nasua	Nasua nasua	7	12SrRNA	Running water	KX381634.1	159	TTAGCCCTAAACATAGATAATTTTAACATAACAAAATTGCATGCCAGAGAACTACTAGCAACAGCTTAAAACTCAAAGGACTTGGCGGTGCTTTATATCCCT
Carnivora	Nasua nasua	Nasua nasua	AS1	12SrRNA	Still water	KX381634.1	22	TTAGCCCTAAACATAGATAATTTTAACATAACAAAATTGCATGCCAGAGAACTACTAGCAACAGCTTAAAACTCAAAGGACTTGGCGGTGCTTTATATCCCT
Carnivora	Nasua nasua	Nasua nasua	CH2	12SrRNA	Running water	KX381634.1	770	TTAGCCCTATACATAGATAATTTTAACATAACAAAATTGCATGCCAGAGAACTACTAGCAACAGCTTAAAACTCAAAGGACTTGGCGGTGCTTTATATCCCT
Carnivora	Nasua nasua	Nasua nasua	CH2	12SrRNA	Running water	KX381634.1	408	TTAGCCCTAAACATAGATAATTTTAACATAACAAAATTGCATGCCAGAGAACTACTAGCAACAGCTTAAAACTCAAAGGACTTGGCGGTGCTTTATATCCCT
Carnivora	Panthera onca	Panthera onca	17	12SrRNA	Still water	KX381509.1	162	TTAGCCCTGAACCTAGATAGTTAGCTCAAACAAAACTATCCGCCAGAGAACTACTAGCAACAGCTTAAAACTCAAAGGACTTGGCGGTGCTTTATATCCCT
Carnivora	Panthera onca	Panthera onca	17	12SrRNA	Still water	KX381509.1	84	TTAGCCCTAAACCTAGATAGTTAGCTCAAACAAAACTATCCGCCAGAGAACTACTAGCAACAGCTTAAAACTCAAAGGACTTGGCGGTGCTTTATATCCCT
Carnivora	Panthera onca	Panthera onca	17	12SrRNA	Still water	KX381509.1	84	TCAGCCCTAAACCTAGATAGTTAGCTCAAACAAAACTATCCGCCAGAGAACTACTAGCAACAGCTTAAAACTCAAAGGACTTGGCGGTGCTTTATATCCCT
Carnivora	Panthera onca	Panthera onca	27	12SrRNA	Running water	KX381509.1	181	TTAGCCCTAAACCTAGATAGTTAGCTCAAACAAAACTATCCGCCAGAGAACTACTAGCAACAGCTTAAAACTCAAAGGACTTGGCGGTGCTTTATATCCCT
Carnivora	Panthera onca	Panthera onca	28	16SrRNA	Running water	KP202264.1	26	CACCGCGGTCATACGATTAACCCAAACCAATGGACCTACGGCGTAAAGCGTGATTACAGAAGAGAAGCATACTAAAGTTAAACCTTAACTAGGCTGTAAAAAGCTGCAGTTAACATAAAAATACAGCACGAAAGTAACTTTAATATTTCCGACCACACGATAGCTAAGATC
Carnivora	Panthera onca	Panthera onca	29	12SrRNA	Running water	KX381509.1	8	TTAGCCCTAAACCTAGATAGTTAGCTCAAACAAAACTATCCGCCAGAGAACTACTAGCAACAGCTTAAAACTCAAAGGACTTGGCGGTGCTTTATATCCCT
Carnivora	Panthera onca	Panthera onca	31	12SrRNA	Running water	KX381509.1	294	TTAGCCCTAAACCTAGATAGTTAGCTCAAACAAAACTATCCGCCAGAGAACTACTAGCAACAGCTTAAAACTCAAAGGACTTGGCGGTGCTTTATATCCCT
Carnivora	Panthera onca	Panthera onca	7	12SrRNA	Running water	KX381509.1	350	TTAGCCCTAAACCTAGATAGTTAGCTCAAACAAAACTATCCGCCAGAGAACTACTAGCAACAGCTTAAAACTCAAAGGACTTGGCGGTGCTTTATATCCCT
Carnivora	Panthera onca	Panthera onca	AS1	16SrRNA	Still water	KP202264.1	7	CACCGCGGTCATACGATTAACCCAAACCAATGGACCTACGGCGTAAAGCGTGATTACAGAAGAGAAGCATACTAAAGTTAAACCTTAACTAGGCTGTAAAAAGCTGCAGTTAACATAAAAATACAGCACGAAAGTAACTTTAATATTTCCGACCACACGATAGCTAAGATC
Carnivora	Procyon cancrivorus	Procyon cancrivorus	AS1	12SrRNA	Still water	KX381513.1	37	TTAGCCCTAAACATATATAATTAATACAACAAAATTATCTGCCAGAGAACTACTAGCAGCAGCTTAAAACTCAAAGGACTTGGCGGTGGTTTATATCCCC
Carnivora	Puma concolor	Puma concolor	CH2	16SrRNA	Running water	MH818222.1	13	CACCGCGGTCATACGATTAACCCGAACTAATAGACCTACGGCGTAAAGCGTGTTACAGAGAAAAGTATACTAAAGTTAAACCTTAACTAGGCCGTAAAAAGCTACAGTTAACATGAAAATACAGCACGAAAGTAACTTTAACATCTCCAACCACATGATAGCTAAGACC
Cetartiodactyla	Pecari tajacu	Dicotyles tajacu	17	12SrRNA	Still water	KY987555.1	239	CTAGCCCTAAACCTAAATAATCGACCAACAAGATTATTCGCCAGAGTACTACTAGCAACAGCCTAAAACTCAAAGGACTTGACGGTGCTTCATATCCAT
Cetartiodactyla	Pecari tajacu	Dicotyles tajacu	5	12SrRNA	Running water	KY987555.1	47	CTAGCCCTAAACCTAAATAATCGACCAACAAGATTATTCGCCAGAGTACTACTAGCAACAGCCTAAAACTCAAAGGACTTGACGGTGCTCCACATCCAT
Cetartiodactyla	Pecari tajacu	Dicotyles tajacu	CH2	12SrRNA	Running water	KY987555.1	221	CTAGCCCTAAACCTAAATAATCGACCAACAAGATTATTCGCCAGAGTACTACTAGCAACAGCCTAAAACTCAAAGGACTTGACGGTGCTTCATATCCAT
Cetartiodactyla	Tayassu pecari	Tayassu pecari	19	16SrRNA	Running water	AY546513.1	96	CACCGCGGTCATACGATTAACCCAAATAAATAGAACTACGGCGTAAAGAGTGTCCAAGGAAGCCCCTACAATAGAGCTAAATTTCAACTAAGCCGTAAAAAGCCATAGCTGAAAAATAAATAAACTACGAAAGTGGCTCTAGCACCCCCAATACACGATAGCTAGGACT
Cetartiodactyla	Tayassu pecari	Tayassu pecari	31	12SrRNA	Running water	KY987556.1	611	CTAGCCCTAAACTCAAATAATTAACCAACAAAATTATTCGCCAGGGTACTACTAGCAACAGCTTAAAACCCAAAGGACTTGGCGGTGCTTCATATCCAT
Cingulata	Cabassous tatouay	Cabassous squamicaudis	3	12SrRNA	Still water	KT818529.1	12	CTGGCCCTAAACCAAAACAGTTCACGAACAAAACTGCTCGCCAGAGTACTACTAGCAACAGCTTAAAACTCAAGGGACTTGGCGGTGCTTTACATCCTT
Cingulata	Cabassous tatouay	Cabassous squamicaudis	10	12SrRNA	Running water	KT818529.1	316	CTGGCCCTAAACCAAAACAGTTCACGAACAAAACTGCTCGCCAGAGTACTACTAGCAACAGCTTAAAACTCAAGGGACTTGGCGGTGCTTTACATCCTT
Cingulata	Dasypus novemcintus	Dasypus novemcintus	16	12SrRNA	Running water	OQ549920.1	257	CTAGCCCTAAACTAAAACAGTTCACAAACAAAACTGTTCGCCAGAGTACTACTAGCAATAGCTTAAAACTCAAAGGACTTGGCGGTGCTTTACATCCTT
Cingulata	Dasypus novemcintus	Dasypus novemcintus	17	12SrRNA	Still water	OQ549920.1	436	CTAGCCCTAAACTAAAACAGTTCACAAACAAAACTGTTCGCCAGAGTACTACTAGCAATAGCTTAAAACTCAAAGGACTTGGCGGTGCTTTACATCCTT
Cingulata	Dasypus novemcintus	Dasypus novemcintus	20	12SrRNA	Running water	OQ549920.1	164	CTAGCCCTAAACTAAAACAGTTCACAAACAAAACTGTTCGCCAGAGTACTACTAGCAATAGCTTAAAACTCAAAGGACTTGGCGGTGCTTTACATCCTT
Cingulata	Dasypus novemcintus	Dasypus novemcintus	31	12SrRNA	Running water	OQ549920.1	516	CTAGCCCTAAACTAAAACAGTTCACAAACAAAACTGTTCGCCAGAGTACTACTAGCAATAGCTTAAAACTCAAAGGACTTGGCGGTGCTTTACATCCTT
Cingulata	Dasypus novemcintus	Dasypus novemcintus	8	12SrRNA	Running water	OQ549920.1	5181	CTAGCCCTAAACTAAAACAGTTCACAAACAAAACTGTTCGCCAGAGTACTACTAGCAATAGCTTAAAACTCAAAGGACTTGGCGGTGCTTTACATCCTT
Cingulata	Dasypus novemcintus	Dasypus novemcintus	CH2	12SrRNA	Running water	OQ549920.1	636	CTAGCCCTAAACTAAAACAGTTCACAAACACAACTGTTCGCCAGAGTACTACTAGCAATAGCTTAAAACTCAAAGGACTTGGCGGTGCTTTACATCCTT
Cingulata	Dasypus novemcintus	Dasypus novemcintus	CH1	12SrRNA	Still water	OQ549920.1	334	CTAGCCCTAAACTAAAACAGTTCACAAACAAAACTGTTCGCCAGAGTACTACTAGCAATAGCTTAAAACTCAAAGGACTTGGCGGTGCTTTACATCCTT
Cingulata	Dasypus novemcintus	Dasypus novemcintus	CH2	12SrRNA	Running water	OQ549920.1	234	CTAGCCCTAAACTAAAACAGTTCACAAACAAAACTGTTCGCCAGAGTACTACTAGCAATAGCTTAAAACTCAAAGGACTTGGCGGTGCTTTACATCCTT
Didelphimorphia	Gracilinanus microtarsus	Gracilinanus sp	24	12SrRNA	Still water	AJ628389.1	328	CTAGCCATAAACTTTAATGATTCTTCAACAAAACTATTCGCCAGAGGACTACTAGCAATTGCTTAAAACTCAAAGGACTTGGCGGTGCCCTAAACCCAC
Didelphimorphia	Marmosa demerarae	Marmosa sp	17	12SrRNA	Still water	KX381531.1	65	TTAGTCATAAACTAAAATAACTCAATAACAAAGTTATTCGCCAGAGAACTACTAGCAACCGCTTAAAACTCAAAGGACTTGGCGGTGCCCTAAACCCAC
Didelphimorphia	Marmosa demerarae	Marmosa sp	35	12SrRNA	Running water	KX381531.1	201	TTAGTCATAAACTAAAATAACTCAATAACAAAGTTATTCGCCAGAGAACTACTAGCAACCGCTTAAAACTCAAAGGACTTGGCGGTGCCCTAAACCCAC
Didelphimorphia	Marmosops pinheiroi	Marmosops sp	3	12SrRNA	Still water	KX381568.1	979	TTGGCCATAAACTTAGGTAATTTAATAACAAAATTACTCGCCAGAGAACTACTAGCAACTGCTTAAAACTCAAAGGACTTGGCGGTGCCCTAAACCCAC
Pilosa	Myrmecophoga tridactyla	Myrmecophoga tridactyla	4	12SrRNA	Running water	MH142215.1	171	CTAGCCGTAAACATAAATATTCAAACAACAAGAATATTCGCCAGAGTACTACTAGCAATAGCTAAAAACTTAAAGGACTTGGCGGTGCTTCATATCCAC
Primata	Alouatta caraya	Alouatta caraya	3	12SrRNA	Still water	OM328891.1	8	TTAGCCCTAAACCTCAATAATTTAATCAACAAATTTATTCGCCAGAACACTACAAGCAACAGCTTGAAACTCAAAGGACCTGGCGGTGCTTTACATCCGT
Primata	Alouatta caraya	Alouatta caraya	5	16SrRNA	Running water	OM328891.1	10	CACCGCGGCCATACGATTAACTCAAGTTAATAGAGTACGGCGTAAGGAGTGTTTAGGATTATACTTTCAATAAAGCTAACCTATAACTAAGTCGTAAAAAACCCTGGTTATGGTAAAATATTCTACGAAAGTGGCTTTAATACCCTGAATACACTAAAGCTAAGGCA
Primata	Alouatta caraya	Alouatta caraya	CH3	16SrRNA	Still water	OM328891.1	10	CACCGCGGCCATACGATTAACTCAAGTTAATAGAGTACGGCGTAAGGAGTGTTTAAGATTATACTTTCAATAAAGCTAACCTATAACTAAGTCGTAAAAAACCCTGGTTATGGTAAAATATTCTACGAAAGTGGCTTTAATACCCTGAATACACTAAAGCTAAGGCA
Primata	Alouatta caraya	Alouatta caraya	CH1	16SrRNA	Still water	OM328891.1	6	CACCGCGGCCATACGATTAACTCAAGTTAATAGAGTACGGCGTAAGGAGTGTTTAAGATTATACTTTCAATAAAGCTAACCTATAACTAAGTCGTAAAAAACCCTGGTTATGGTAAAATATTCTACGAAAGTGGCTTTAATACCCTGAATACACTAAAGCTAAGGCA
Rodentia	Akodon montensis	Akodon sp	16	16SrRNA	Running water	NC_025746	13	CACCGCGGTCATACGATTAACCCAAATTAATTATTACCGGCGTAAAACGTGCCAGCAAAATTTCTCTCAATAGAATTAAAAATCAATCAATATGTGAAAATTCATCATTGCTACTAAAACCAGTGACGAAAGTAATTCTAGTATTATTTATGCACGATAGCTAAGACC
Rodentia	Akodon montensis	Akodon sp	27	16SrRNA	Running water	NC_025746	122	CACCGCGGTCATACGATTAACCCAAATTAATTACTACCGGCGTAAAACGTGCCTACAAACCCACCCCAATAGAATTAAAAATCAATCAATATGTGAAAATTCATCATTGCTACTAAAACCAATGACGAAAGTAATTCTAATATTCTTAATGCACGATAGCTAAGACC
Rodentia	Coendou prehensilis	Coendou longicaudatus	17	12SrRNA	Still water	KX381447.1	142	TTAGCCATAAATATAAAAATTTTTTTCCAACAAAAATTTTCGCCAGAGGACTACCAGCAATAGCTTAAAACTCAAAGGACTTGACGGTGCTTCCACCCAC
Rodentia	Holochilus sciureus	Holochilus sp	22	16SrRNA	Still water	NC_061914.1	620	CACCGCGGTCATACGATTAACCCAAATTAATTACTCTCGGCGTAAAACGTGACTCTTAAGTTCAATAAAAATAGAATAGAGAATCAACCAATATGTGAAAATTAATTGTTGAAATCAAAATCACTAACGAAAGTAATTCTAATTGACTTTAATACACGATAGCTAAGACC
Rodentia	Holochilus sciureus	Holochilus sp	CH3	16SrRNA	Still water	NC_061914.1	202	CACCGCGGTCATACGATTAACCCAAATTAATTACTCTCGGCGTAAAACGTGACTCTTAAGTTCAATAAAAATAGAATAGAGAATCAACCAATATGTGAAAATTAATTGTTGAAATCAAAATCACTAACGAAAGTAATTCTAATTGACTTTAATACACGATAGCTAAGACC
Rodentia	Hydrochoeris hydrochaeris	Hydrochoeris hydrochaeris	2	16SrRNA	Running water	AF433925.1	100	CACCGCGGTCATACGATTAACCCAAACTAATAAACTTCCGGCGTAAAAAATGTTTTAGAGATATAAAAAATAAGATTAAACTCTATCTAAGTTGTAAAAAACACCAGATAAAATGTAAGTCAATAACGAAAGTAATCTTAATACCTCTGAATACATGAAAGCTAAGACT
Rodentia	Hydrochoeris hydrochaeris	Hydrochoeris hydrochaeris	2	12SrRNA	Running water	KX381515.1	557	TTAGCCATAAACATAAAAGTTCACATAACAAGAACTTTCGCCCGAGAACTACTAGCAACAGCTTAAAACTCAAAGGACTTGGCGGTGCTTTATATCCAC
Rodentia	Hydrochoeris hydrochaeris	Hydrochoeris hydrochaeris	5	12SrRNA	Running water	KX381515.1	54	TTAGCCATAAACATAAAAGTTCACATAACAAGAACTTTCGCCCGAGAACTACTAGCAACAGCTTAAAACTCAAAGGACTTGGCGGTGCTTTATATCCAC
Rodentia	Hydrochoeris hydrochaeris	Hydrochoeris hydrochaeris	5	16SrRNA	Running water	AF433925.1	15	CACCGCGGTCATACGATTAACCCAAACTAATAAACTTCCGGCGTAAAAAATGTTTTAGAGATATAAAAAATAAGATTAAACTCTATCTAAGTTGTAAAAAACACCAGATAAAATGTAAGTCAATAACGAAAGTAATCTTAATACCTCTGAATACATGAAAGCTAAGACT
Rodentia	Oecomys bicolor	Oecomys sp	35	16SrRNA	Running water	KX381448.1	30	CACCGCGGTCATACGATTAACCCAAATTAATTAATATCCGGCGTAAAACGTGTATTAAAACTACCAAAATAGAATTAAAGATTGACTAATATGTGAAAATTGATTGTTATAATTAAAATCACTAACGAAAGTAATTCTAATATCTACATTACACGACAGCTAAGATC
Rodentia	Oecomys mamorae	Oecomys sp	35	12SrRNA	Running water	JF693855.1	73	TTAGCCTTAAACCTCAATAATTATTAAACAAAATTATTTGCCAGAGAACTACTAGCCACAGCTTAAAACTCAAAGGACTTGGCGGTACTTTACATCCAC
Rodentia	Oecomys mamorae	Oecomys sp	4	12SrRNA	Running water	JF693855.1	157	TTAGCCTTAAACCTCAATAATTATTAAACAAAATTATTTGCCAGAGAACTACTAGCCACAGCTTAAAACTCAAAGGACTTGGCGGTACTTTATATCCAC
Rodentia	Oecomys mamorae	Oecomys sp	AS1	12SrRNA	Still water	JF693855.1	15	TTAGCCCTAAACCTCAATAATTAGTTAAACAAATTTATTTGCCAGAGAACTACTAGCCACAGCTTAAAACTCAAAGGACTTGGCGGTACTTTATATCCAC
Rodentia	Oecomys rutilus	Oecomys sp	24	16SrRNA	Still water	KX381419.1	18	CACCGCGGTCATACGATTAACCCAAATTAATTAACACTCGGCGTAAAACGGTGTATTAAATCTACTAAAATAGAATTAAAGATTAACCAATATGTGAAAATTGATCGTTAAAATTAAAACCACTAACGAAAGTAATTCTAATTTACACTTTACACGATAGCTAAGATC
Rodentia	Oecomys rutilus	Oecomys sp	AS1	16SrRNA	Still water	KX381419.1	9	CACCGCGGTCATACGATTAACCCAAATTAATTAACACTCGGCGTAAAACGTGTATTAAATCTACTAAAATAGAATTAAAGATTAACCAATATGTGAAAATTGATCGTTAAAATTAAAACCACTAACGAAAGTAATTCTAATTTACACTTTACACGATAGCTAAGATC
Rodentia	Oligoryzomys stramineus	Oligoryzomys sp	20	12SrRNA	Running water	NC_039723.1	61	TTAGTCTTAAACTTTAATAATTTTCAAAACAAAATTATTTGCCAGAGAACTACTAGCCACCGCTTAAAACTCAAAGGACTTGGCGGTACTTTATATCCAC
Rodentia	Oligoryzomys stramineus	Oligoryzomys sp	AS1	12SrRNA	Still water	NC_039723.1	50	TTAGTCTTAAACTTTAATAATTTTCAAAACAAAATTATTTGCCAGAGAACTACTAGCCACCGCTTAAAACTCAAAGGACTTGGCGGTACTTTATATCCAC
Rodentia	Oligoryzomys stramineus	Oligoryzomys sp	CH2	12SrRNA	Running water	NC_039723.1	392	TTAGTCTTAAACTTTAATAATTTTCAAAACAAAATTATTTGCCAGAGAACTACTAGCCACCGCTTAAAACTCAAAGGACTTGGCGGTACTTTATATCCAC
Rodentia	Oligoryzomys stramineus	Oligoryzomys sp	CH2	12SrRNA	Running water	NC_039723.1	18	TTAGTCTTAAACTTTAATAATTTTCAAAACAAAATTATTTGCCAGAGAACTACTAGCCACCGCTTAAAACTCAAAGGACTTGGCGGTACTTTATATCCAC
